# Supplementary material for: Lipoprotein Proteomics and Aortic Valve Transcriptomics Identify Biological Pathways Linking Lipoprotein(a) Levels to Aortic Stenosis
Source: Metabolites. 2021 Jul 16;11(7):459. doi: 10.3390/metabo11070459 (PMC8307014; doi:10.3390/metabo11070459)
Supplement: Supplementary file 1 [file metabolites-11-00459-s001.zip]

Archive with 1 entries (1 files):
- metabolites-1293932-sup-v1.pdf
